# Supplementary material for: Soft Tissue Sarcoma Mimicking Melanoma: A Systematic Review
Source: Cancers (Basel). 2023 Jul 12;15(14):3584. doi: 10.3390/cancers15143584 (PMC10377019; doi:10.3390/cancers15143584)
Supplement: Supplementary file 1 [file cancers-15-03584-s001.zip]

Archive with 1 entries (1 files):
- cancers-2488449-supplementary.pdf
